# Supplementary material for: Enhanced Antioxidant Effects of the Anti-Inflammatory Compound Probucol When Released from Mesoporous Silica Particles
Source: Pharmaceutics. 2022 Feb 24;14(3):502. doi: 10.3390/pharmaceutics14030502 (PMC8953917; doi:10.3390/pharmaceutics14030502)
Supplement: Supplementary file 1 [file pharmaceutics-14-00502-s001.zip]

Archive with 1 entries (1 files):
- pharmaceutics-1599238-supplementary.pdf
